# Supplementary material for: Adult Patients with Cancer Have Impaired Humoral Responses to Complete and Booster COVID-19 Vaccination, Especially Those with Hematologic Cancer on Active Treatment: A Systematic Review and Meta-Analysis
Source: Cancers (Basel). 2023 Apr 12;15(8):2266. doi: 10.3390/cancers15082266 (PMC10136728; doi:10.3390/cancers15082266)
Supplement: Supplementary file 1 [file cancers-15-02266-s001.zip]

Archive with 4 entries (4 files):
- cancers-2252272-Suppl Figures-done.pdf
- cancers-2252272-Suppl Table 1-done.pdf
- cancers-2252272-Suppl Table 2-done.pdf
- PRISMA_2020_checklist .pdf
